# Supplementary material for: Transcriptome Analysis of Pterygium and Pinguecula Reveals Evidence of Genomic Instability Associated with Chronic Inflammation
Source: Int J Mol Sci. 2021 Nov 8;22(21):12090. doi: 10.3390/ijms222112090 (PMC8584501; doi:10.3390/ijms222112090)
Supplement: Supplementary file 1 [file ijms-22-12090-s001.zip]

Archive with 1 entries (1 files):
- ijms-1392887-supplementary.pdf
